# Supplementary material for: Efficient population modification gene-drive rescue system in the malaria mosquito Anopheles stephensi
Source: Nat Commun. 2020 Nov 3;11:5553. doi: 10.1038/s41467-020-19426-0 (PMC7609566; doi:10.1038/s41467-020-19426-0)
Supplement: Supplementary file 4 — Source Data [file 41467_2020_19426_MOESM4_ESM.xlsx]

## Sheet: Suppl. Fig 1
Supplementary Figure 1b-c	Gel images
	Ladder is GeneRuler 1 kb Plus

## Sheet: Suppl. Fig 3
Supplentary Figure 3	Raw larval population counts per cage at each generation
	1:1A										1:1B										1:1C
	Rep1	Rep2	Rep3	Rep4	Rep5	Rep6	Rep7	Rep8	Rep9		Rep1	Rep2	Rep3	Rep4	Rep5	Rep6	Rep7	Rep8	Rep9		Rep1	Rep2	Rep3	Rep4	Rep5	Rep6	Rep7	Rep8	Rep9
G1	2173.47	2020.41	2387.76	2755.1	2418.37	2938.78	2418.37	2479.59	2602.04		2357.14	2326.53	2724.49	2173.47	2510.2	2448.98	1928.57	2602.04	2479.59		2693.88	2204.08	2326.53	2081.63	2418.37	2265.31	2663.27	3030.61	2602.04
G2	5816.33	6520.41	6030.61	5969.39	7653.06	6061.22	6642.86	7714.29	5571.43		5663.27	7469.39	6428.57	5234.69	7622.45	7377.55	7775.51	7653.06	7959.18		5785.71	3489.8	4530.61	3979.59	5020.41	5387.76
G4	7163.27	8418.37	6612.24	7714.29	6979.59	7377.55					6061.22	5265.31	5846.94	6428.57	6122.45	5816.33					7132.65	7163.27	7071.43	6948.98	7193.88	6642.86
G6	5265.31	5142.86	5326.53	4622.45	5295.92	5020.41					2816.33	2540.82	2693.88	3030.61	2816.33	2938.78					4775.51	5051.02	4438.78	5418.37	5632.65	5816.33
G8	4591.84	5387.76	4622.45	5234.69	4928.57	4836.73					6061.22	6214.29	5816.33	5540.82	5663.27	6244.9					6581.63	7071.43	6642.86	6826.53	6030.61	7132.65
G10	4959.18	5632.65	5448.98	5602.04	5265.31	5969.39					4683.67	4928.57	4132.65	4285.71	4591.84	4530.61					4469.39	4163.27	4683.67	4500	4530.61	4775.51
G12	7714.29	6704.08	7500	7102.04	6612.24	6857.14					6612.24	7132.65	6857.14	6520.41	6734.69	6428.57					7346.94	7744.9	7193.88	7683.67	7867.35	7959.18
G14	7653.06	7714.29	8755.1	9183.67	7714.29	7928.57					6153.06	5693.88	5663.27	5448.98	5969.39	6030.61					2938.78	3428.57	3367.35	3336.73	3306.12	3000
G16	7500	6948.98	6489.8	7102.04	6520.41	6459.18					6367.35	7010.2	6612.24	6153.06	6642.86	5908.16					5112.24	4500	5510.2	5234.69	4744.9	4867.35
G18	6459.18	6795.92	7040.82	6765.31	6673.47	7163.27					7346.94	7255.1	7714.29	7132.65	7285.71	7408.16					6948.98	6581.63	7193.88	6826.53	6948.98	7377.55
	1:3A										1:3B										1:3C
	Rep1	Rep2	Rep3	Rep4	Rep5	Rep6	Rep7	Rep8	Rep9		Rep1	Rep2	Rep3	Rep4	Rep5	Rep6	Rep7	Rep8	Rep9		Rep1	Rep2	Rep3	Rep4	Rep5	Rep6	Rep7	Rep8	Rep9
G1	2020.41	2418.37	1836.73	2785.71	2326.53	2663.27	2265.31	2295.92	2173.47		1744.9	1989.8	2051.02	2112.24	2418.37	2295.92	2173.47	2234.69	2448.98		2755.1	2693.88	2602.04	2540.82	2877.55	2846.94	3183.67	2663.27	3061.22
G2	5081.63	5632.65	5755.1	5877.55	5387.76	5112.24					7010.2	5571.43	6918.37	5357.14	5663.27	5295.92					7408.16	6857.14	6061.22	6367.35	5571.43	6887.76
G4	9367.35	8295.92	8204.08	9489.8	7959.18	9061.22					8938.78	7714.29	8785.71	7683.67	8051.02	7500					7438.78	7346.94	6765.31	7775.51	8112.24	7897.96
G6	6642.86	5663.27	5540.82	6551.02	5448.98	5846.94					6734.69	5785.71	5877.55	5846.94	6000	5969.39					8173.47	8326.53	7346.94	7071.43	6704.08	7224.49
G8	6857.14	6520.41	7744.9	7683.67	7653.06	7438.78					8020.41	7897.96	7806.12	7071.43	7867.35	7959.18					7438.78	7806.12	7959.18	7683.67	7591.84	7285.71
G10	5602.04	6091.84	6336.73	5755.1	6306.12	5448.98					3979.59	4622.45	4010.2	4744.9	4040.82	4469.39					4622.45	4683.67	5081.63	5204.08	4928.57	4622.45
G12	4622.45	5234.69	5632.65	5142.86	5326.53	5204.08					7591.84	7193.88	7622.45	7132.65	8020.41	7836.73					7071.43	6795.92	6612.24	7653.06	7530.61	7316.33
G14	3397.96	3581.63	3948.98	3826.53	3918.37	3734.69					4897.96	4806.12	5265.31	4530.61	5693.88	5020.41					7132.65	7316.33	7714.29	7959.18	7897.96	7469.39
G16	5724.49	4775.51	4316.33	5081.63	5387.76	4346.94					3857.14	3520.41	2663.27	2938.78	3153.06	2938.78					4867.35	5051.02	5142.86	5418.37	5051.02	4897.96
G18	6122.45	5908.16	6091.84	5938.78	5724.49	6000					7224.49	7469.39	7346.94	7193.88	6826.53	7683.67					7653.06	8632.65	9000	8234.69	8357.14	8112.24
	1:9A										1:9B										1:9C
	Rep1	Rep2	Rep3	Rep4	Rep5	Rep6					Rep1	Rep2	Rep3	Rep4	Rep5	Rep6					Rep1	Rep2	Rep3	Rep4	Rep5	Rep6
G1	3594										3712										3101
G2	4040.82	4377.55	3765.31	3581.63	3979.59	4653.06					6704.08	5846.94	5204.08	5693.88	5357.14	6183.67					6030.61	5510.2	5051.02	5785.71	5755.1	4959.18
G4	5663.27	6704.08	5816.33	5908.16	6704.08	6642.86					6795.92	5540.82	5632.65	6489.8	5908.16	6397.96					5142.86	5234.69	6214.29	5724.49	5693.88	6122.45
G6	7806.12	7040.82	7071.43	7010.2	6765.31	7897.96					8295.92	7132.65	7010.2	7591.84	6979.59	7775.51					6581.63	6214.29	6091.84	6367.35	6122.45	5479.59
G8	6244.9	5357.14	5785.71	6551.02	6581.63	6734.69					8020.41	7897.96	7775.51	8602.04	7714.29	7806.12					7622.45	7683.67	7500	6948.98	7071.43	7714.29
G10	3918.37	3765.31	4102.04	3673.47	4010.2	4071.43					5846.94	6367.35	6520.41	6428.57	5969.39	6091.84					5173.47	4775.51	4928.57	5295.92	5204.08	4744.9
G12	8908.16	8448.98	8112.24	8846.94	8602.04	8969.39					5785.71	5663.27	5908.16	5571.43	6122.45	6459.18					6336.73	6581.63	6857.14	6612.24	6948.98	6244.9
G14	6979.59	7316.33	6826.53	6948.98	6428.57	6765.31					4989.8	4775.51	4255.1	4377.55	4653.06	4714.29					5204.08	5051.02	5265.31	4897.96	5020.41	5357.14
G16	5663.27	5816.33	6673.47	6367.35	6275.51	6091.84					4897.96	5295.92	5540.82	5663.27	5724.49	5418.37					6122.45	6091.84	6122.45	5938.78	6428.57	6765.31
G18	8295.92	8908.16	8632.65	8234.69	8693.88	8326.53					9765.31	9642.86	9979.59	9214.29	9795.92	9489.8					7132.65	7775.51	7438.78	8081.63	7561.22	7316.33

## Sheet: Suppl. Fig 4
Supplementary Figure 4			kh- (white) allele frequencies
	1:1A	1:1B	1:1C	1:3A	1:3B	1:3C	1:9A	1:9B	1:9C
G3	0.15266	0.13393	0.0640841	0.0985329	0.165608	0.0912871	0	0.12356	0.113107
G4	0.175142	0.114708	0.144639	0.205709	0.144338	0.143182	0.104371	0.0903508	0.179799
G5	0.260734	0.180517	0.136973	0.234023	0.164399	0.124154	0.129777	0.121268	0.109001
G6	0.315283	0.220193	0.212284	0.200847	0.152499	0.162386	0.184576	0.146964	0.2292
G7	0.215894	0.128698	0.111226	0.180637	0.185695	0.189181	0.262613	0.279686	0.230879
G8	0.267261	0.194936	0.125491	0.164058	0.181257	0.190885	0.26477	0.29142	0.269824
G9	0.214535	0.175682	0.18392	0.175322	0.191273	0	0.240113	0.19572	0.242536
G10	0.181631	0.0455488	0.103252	0.109326	0.180775	0.0908153	0.194798	0.216353	0.172406
G11	0.218444	0.185884	0.164742	0.10185	0.194871	0.101745	0.134704	0.232845	0.202721
G12	0.178529	0.182195	0.146575	0.0636285	0.162221	0.120014	0.0884748	0.156015	0.175322
G13	0.14374	0.20535	0.162057	0.197927	0.181631	0.0642824	0.0896221	0.114457	0.118798
G14	0.109875	0.128565	0.145556	0.138086	0.127128	0.0788928	0.113228	0.11347	0.120137
G15	0	0.064957	0.0826663	0.212543	0.122826	0.0784867	0	0.065372	0.0926482
G16	0	0.153846	0.100605	0.0897123	0.141705	0.0451754	0.0640184	0.0908153	0.0818317
G17	0.138086	0.0648886	0.164742	0.173143	0.152017	0.0798935	0.0646846	0.0454545	0
G18	0.0929479	0	0.187414	0.166998	0.120014	0.0457869	0.0900755	0.0453609	0.100402
G19					0.14315
G20					0.109654

## Sheet: Suppl. Tab 3
Supplementary Table 3		Female fitness parameters
FEEDING		Fed	Total			WT		Reckh homoz		Reckh heteroz		White
WT	Exp 1	38	40			Eggs	Larvae	Eggs	Larvae	Eggs	Larvae	Eggs	Larvae
	Exp2	31	35		1	94	82	89	78	116	106	96	49
Reckh homoz	Exp 1	31	33		2	115	54	73	63	99	88	14	5
	Exp2	23	23		3	116	91	104	87	98	97	69	56
	Exp 3	24	31		4	128	124	101	78	88	74	20	2
Reckh heteroz	Exp 1	56	57		5	32	19	98	84	92	81	0	0
	Exp2	40	42		6	24	12	106	93	115	99	97	35
White	Exp 1	29	30		7	44	42	103	51	115	105	97	73
	Exp2	27	30		8	102	99	101	68	80	66	35	24
	Exp 3	26	34		9	139	109	105	97	107	99	3	3
					10	56	42	96	91	118	94	22	9
					11	62	52	82	69	91	81
SURVIVAL		Alive	Total		12	131	91	104	94	73	66
WT	Exp 1	37	38		13	114	95	84	75	78	68
	Exp2	31	31		14	67	60	84	78	104	92
Reckh homoz	Exp 1	30	31		15	108	101	43	35	112	105
	Exp2	22	23		16	74	0	114	108	85	82
	Exp 3	23	24		17	110	102	59	41	87	79
Reckh heteroz	Exp 1	56	56		18	106	90	2	1	68	60
	Exp2	40	40		19	99	81	78	64	30	20
White	Exp 1	13	29		20	47	32	91	90	43	33
	Exp2	10	27		21	95	78	95	86	93	84
	Exp 3	1	26		22	70	65	79	69	83	77
					23	114	107	66	46	83	70
					24	74	66	95	92	101	88
EGG LAYING		Laying	Total		25	91	73	87	74	81	71
WT	Exp 1	22	29		26	100	88	130	118	74	66
	Exp2	22	30		27	91	78	118	112	72	68
Reckh homoz	Exp 1	27	30		28	57	52	85	80	115	104
	Exp2	9	20		29	98	84	49	33	84	81
	Exp 3	10	23		30	136	103	96	86	82	73
Reckh heteroz	Exp 1	20	35		31	115	94
	Exp2	28	30
White	Exp 1	2	13		Shades of grey represent different mosquitoe batches (i.e. biological replicates)
	Exp2	7	10
	Exp 3	1	1
